# Supplementary material for: Multimodal MRI improves diagnostic accuracy and sensitivity to longitudinal change in amyotrophic lateral sclerosis
Source: Commun Med (Lond). 2023 Jun 16;3:84. doi: 10.1038/s43856-023-00318-5 (PMC10276031; doi:10.1038/s43856-023-00318-5)
Supplement: Supplementary file 3 — Supplementary Data 1 [file 43856_2023_318_MOESM3_ESM.xlsx]

## Sheet: Cross-sectional TBSS 
Region	#voxels in the TBSS skeleton where cross-sectional difference in Fsum is detected (1 voxel = 1 mm 3 volume)	total #voxels in the region in the TBSS skeleton (1 voxel = 1 mm 3 volume)	% volume - affected voxels (%)	Minimal p-value	MNI coordinates
corpus callosum - genu	1407	1876	75	0.005	(90, 155, 79)
corpus callosum - body	2315	3456	67	0.0025	(90, 121, 100)
corpus callosum - splenium	905	2550	35	0.004	(89, 85, 92)
corticospinal tract right	240	388	62	0.01	(81, 100, 41)
corticospinal tract left	230	378	61	0.0175	(97, 101, 41)
posterior limb of the internal capsule right	577	1001	58	0.0085	(67, 113, 81)
posterior limb of the internal capsule left	473	994	48	0.005	(112, 112, 82)
retrolenticular part of internal capsule right	250	791	32	0.005	(57, 93, 82)
retrolenticular part of internal capsule left	236	802	29	0.006	(120, 95, 80)
external capsule right	702	1354	52	0.006	(59, 130, 75)
external capsule left	524	1398	37	0.009	(119, 126, 76)
anterior corona radiata right	1224	1694	72	0.003	(67, 157, 77)
anterior corona radiata left	1044	1542	68	0.003	(110, 156, 81)
superior corona radiata right	1239	1556	80	0.0025	(65, 118, 103)
superior corona radiata left	1193	1358	88	0.0025	(113, 119, 03)
posterior corona radiata right	459	709	65	0.003	(64, 88, 100)
posterior corona radiata left	480	665	72	0.003	(114, 92, 101)
posterior thalamic radiation right	637	1105	58	0.005	(56, 69, 80)
posterior thalamic radiation left	606	1072	57	0.01	(122, 68, 81)
superior longitudinal fasciculus right	1303	1729	75	0.0025	(52, 101, 100)
superior longitudinal fasciculus left	1372	1774	77	0.01	(126,100, 100)
tapetum right	95	103	92	0.005	(59, 79, 88)
tapetum left	103	112	92	0.0105	(117, 78, 90)
sagittal stratum	300	751	40	0.0105	(49, 94, 61)
sagittal stratum left	337	753	45	0.0105	(130, 93, 62)
middle cerebellar peduncle	81	2875	3	0.019	(95, 99, 37)
superior cerebellar peduncle right	58	265	22	0.01	(84, 92, 53)
superior cerebellar peduncle left	46	254	18	0.0475	(94, 92, 53)
cerebral peduncle right	416	624	67	0.01	(75, 108, 60)
cerebral peduncle left	480	633	76	0.0175	(103, 108, 60)
superior fronto-occipital fasciculus right	48	108	45	0.0475	(67, 135, 93)
superior fronto-occipital fasciculus left	38	85	45	0.03	(111, 129, 93)
anterior limb of internal capsule right	362	784	46	0.019	(71, 136, 79)
anterior limb of internal capsule left	81	767	11	0.0125	(110, 131, 86)
uncinate fasciculus right	24	49	49	0.0145	(54, 126, 55)
uncinate fasciculus left	22	50	44	0.0125	(125, 124, 55)
pontine crossing tract	177	419	42	0.019	(88, 95, 39)
precentral gyrus	1386	1954	71	0.0025	(90, 117, 115)
superior frontal gyrus	96	873	11	0.005	(92, 150, 125)
middle frontal gyrus	164	1254	13	0.0025	(82, 145, 109)
frontal pole	240	1004	24	0.007	(94, 172, 89)
inferior frontal gyrus, pars triangularis	25	59	42	0.006	(81, 154, 78)
inferior frontal gyrus, pars opercularis	89	194	46	0.005	(83, 142, 88)
temporal pole	368	616	60	0.0125	(92, 135, 49)
middle temporal gyrus, posterior division	420	831	51	0.009	(94, 100, 60)
middle temporal gyrus, temporooccipital part	144	630	23	0.009	(83, 77, 74)
inferior temporal gyrus, posterior division	106	339	31	0.0145	(107, 93, 51)
inferior temporal gyrus, temporooccipital part	174	396	44	0.0145	(54, 77, 60)
postcentral gyrus	1691	2363	72	0.003	(88, 99, 120)
superior parietal lobule	113	566	20	0.0045	(101, 78, 124)
supramarginal gyrus, posterior division	122	492	25	0.005	(39, 87, 102)
lateral occipital cortex, superior division	841	2513	33	0.01	(87, 55, 104)
juxtapositional lobule cortex	97	447	22	0.005	(93, 117, 129)
subcallosal cortex	54	368	15	0.008	(87, 146, 59)
cingulate gyrus anterior division	22	281	8	0.0105	(88, 141, 95)
cingulate gyrus, posterior division	234	454	52	0.0125	(89, 90, 112)
precuneous cortex	481	2118	23	0.01	(94, 65, 107)
cuneal cortex	47	421	11	0.023	(80, 40, 96)
frontal orbital cortex	373	1255	30	0.006	(84, 149, 59)
parahippocampal gyrus, anterior division	93	726	13	0.0125	(116, 119, 40)
temporal fusiform cortex, anterior division	19	205	9	0.0145	(127, 120, 37)
temporal fusiform cortex, posterior division	217	924	23	0.0125	(109, 95, 52)
temporal occipital fusiform cortex	208	663	31	0.0105	(77, 73, 59)
planum polare	281	424	66	0.0105	(62, 123, 63)
heschls gyrus	55	173	32	0.0125	(113, 108, 75)
planum temporale	197	713	28	0.005	(76, 98, 81)
occipital pole	89	511	17	0.023	(71, 34, 78)
thalamus right	370	1878	20	0.03	(77, 105, 77)
thalamus left	623	1768	35	0.019	(100, 107, 76)
putamen left	11	126	9	0.03	(117, 114, 67)
pallidum right	27	78	35	0.01	(69, 114, 72)
pallidum left	75	103	73	0.018	(111, 114, 71)
brain-stem	1295	4487	29	0.01	(89, 97, 43)

## Sheet: Longitudinal TBSS 
Region	#voxels in the TBSS skeleton where longitudinal change in Fsum is detected (1 voxel = 1 mm 3 volume)	total #voxels in the region in the TBSS skeleton (1 voxel = 1 mm 3 volume	% volume - affected voxels (%)	Minimal p-value	MNI coordinates
cerebral peduncle right	221	645	34	0.021	(75, 108, 60)
cerebral peduncle left	98	615	16	0.0235	(105, 113, 64)
posterior limb of internal capsule right	188	979	19	0.0265	(66, 111, 78)
posterior limb of internal capsule left	307	959	32	0.029	(110, 113, 76)
retrolenticular part of internal capsule right	81	819	10	0.028	(62, 105, 75)
retrolenticular part of internal capsule left	56	807	7	0.0365	(117, 104, 75)
thalamus right	87	1643	5	0.024	(84, 110, 71)
pallidum left	43	96	45	0.031	(110, 112, 72)
brain-stem	119	4772	2	0.0185	(83, 99, 59)

## Sheet: Longitudinal FBA 
Region	#voxels where longitudinal change in FDC is detected (1 voxel = 1 mm 3 volume)	MNI coordinates
corticospinal tract right	198	(82, 100, 39)
corticospinal tract left	202	(96, 98, 37)
superior corona radiata right	97	(71, 111, 111)
superior corona radiata left	156	(111, 111, 108)
cerebral peduncle right	11	(72, 109, 64)
cerebral peduncle left	135	(105, 107, 63)
posterior limb of internal capsule right	35	(68, 110, 72)
posterior limb of internal capsule left	313	(112, 111, 77)
body of corpus callosum	1050	(86, 113, 101)
pontine crossing tract	41	(93, 95, 36)
