# Supplementary material for: Multimodal MRI improves diagnostic accuracy and sensitivity to longitudinal change in amyotrophic lateral sclerosis
Source: Commun Med (Lond). 2023 Jun 16;3:84. doi: 10.1038/s43856-023-00318-5 (PMC10276031; doi:10.1038/s43856-023-00318-5)
Supplement: Supplementary file 4 — Supplementary Data 2 [file 43856_2023_318_MOESM4_ESM.xlsx]

## Sheet: Figure 2
Status	Brain FA	Brain Fsum	Precentral cortical thickness	Spinal cord FA-CST at C2	Spinal cord CSA at C2
Control	0.475744	0.465381	2.506	0.371403	67.708
Control	0.516583	0.512458	2.308	0.693266	94.5161
Control	0.522516	0.519273	2.3675	0.547952	64.9668
Control	0.518395	0.517395	2.521	0.654639	71.7071
Control	0.487054	0.47742	2.498	0.501148	56.6789
Control	0.52478	0.516421	2.4615	0.67676	65.2736
Control	0.538912	0.53569	2.5635	0.739282	66.9541
Control	0.514693	0.527262	2.3845	0.532079	58.524
Control	0.529364	0.52333	2.3685	0.428123	70.8748
Control	0.505922	0.515668	2.398	0.540902	64.8695
Control	0.482561	0.476304	2.4055	0.539702	76.1289
Control	0.509211	0.488356	2.3865	0.484432	68.0611
Control	0.550145	0.566399	2.226	0.548994	66.6827
Control	0.554204	0.534107	2.428	0.556873	63.1761
Control	0.519991	0.494542	2.4245	0.561248	70.1956
Control	0.544812	0.550075	2.6505	0.452705	75.7714
Control	0.539336	0.554917	2.627	0.447317	76.3691
Control	0.544093	0.549066	2.3595	0.472417	67.1245
Control	0.544362	0.53424	2.3805	0.523009	64.7228
Control	0.5289	0.524972	2.5185	0.474079	61.18
ALS	0.472244	0.489142	2.399	0.492311	52.6169
ALS	0.516898	0.54294	2.254	0.461576	61.3382
ALS	0.460381	0.477428	2.447	0.494351	68.829
ALS (LMN predominant)	0.459254	0.466943	2.163	0.47561	55.9223
ALS	0.494573	0.506415	2.41	0.526219	69.4389
ALS (LMN predominant)	0.466456	0.467968	2.3625	0.425738	51.1917
ALS	0.431712	0.430408	2.1355	0.2935	54.1622
ALS	0.443185	0.441496	2.286	0.368633	41.9265
ALS	0.503952	0.522861	2.528	0.429161	63.4149
ALS	0.494907	0.494394	2.3355	0.489181	56.3905
ALS (LMN predominant)	0.474207	0.464033	2.1185	0.498906	46.3139
ALS	0.462087	0.429229	2.2145	0.357099	51.1402
ALS	0.446101	0.466495	2.3495	0.409302	56.7234
ALS	0.499024	0.499538	2.344	0.537591	65.4601
ALS	0.456324	0.462183	2.23	0.314393	52.4404
ALS	0.499659	0.50239	2.2335	0.398725	63.0439
ALS (LMN predominant)	0.459627	0.469705	2.268	0.384536	48.5626
ALS (LMN predominant)	0.466673	0.429155	2.088	0.51558	76.5501
ALS (LMN predominant)	0.447653	0.463862	2.236	0.59633	55.0889
ALS	0.490492	0.511126	2.3875	0.536549	64.6845

## Sheet: Figure 3
ALSFRS-R	Mean FDC-CST (Left)	Mean FDC-CST (Right)
37	0.924485	0.72697
45	0.929821	0.798438
39	0.983804	0.88235
41	0.908485	0.735278
43	1.07071	0.886366
27	0.775485	0.6295
37	0.786089	0.611173
35	0.650603	0.582363
39	0.888159	0.706582
44	0.956929	0.846367
39	0.916148	0.727961
45	1.01093	0.791189
45	0.840991	0.803152
44	0.948231	0.819929
41	0.776493	0.67109
42	0.94277	0.712009
26	0.808637	0.720858
40	0.937104	0.800202
44	0.80327	0.861866
44	1.04659	0.939904

## Sheet: Figure 6
ALS
Visit #	Participant code	Brain FA	Brain Fsum	Superior temporal Cortical thickness	Spinal cord RD-CST at C2	Spinal cord CSA at C2	Brain FDC
Initial	ALS001	0.612279	0.644845	2.58	0.561	65.0868	1.31057
Initial	ALS002	0.626101	0.652094	2.4965	0.6589	60.987	1.07371
Initial	ALS003	0.566215	0.604734	2.761	0.634	71.7718	1.2529
Initial	ALS004	0.588794	0.604673	2.83	0.8035	66.7657	1.01894
Initial	ALS005	0.589106	0.608032	2.555	0.778	55.1632	1.19594
Initial	ALS006	0.565694	0.573892	2.417	0.85	51.516	1.05811
Initial	ALS007	0.567996	0.579573	2.516	1.0611	49.1508	0.880103
Initial	ALS008	0.55911	0.557623	2.726	0.9518	67.7093	1.13565
Initial	ALS009	0.586254	0.596347	2.3105	0.9528	47.9528	0.87338
Initial	ALS010	0.596613	0.605472	2.3805	0.9961	64.4853	1.00449
Initial	ALS011	0.580856	0.601931	2.5445	0.8748	56.2235	0.903757
12-month	ALS001	0.593033	0.61927	2.6345	0.6444	66.15	1.20647
12-month	ALS002	0.498698	0.501656	2.327	0.6821	60.7258	0.902276
12-month	ALS003	0.516875	0.538372	2.712	1.0329	65.8131	1.01547
12-month	ALS004	0.581637	0.594357	2.74	1.1134	67.0951	0.9474
12-month	ALS005	0.56262	0.572703	2.368	1.0966	62.3059	1.03642
12-month	ALS006	0.550846	0.556359	2.306	0.9624	61.2224	0.966986
12-month	ALS007	0.535835	0.538785	2.5375	1.1935	46.1798	0.879167
12-month	ALS008	0.54192	0.52872	2.692	0.9726	62.6706	1.06014
12-month	ALS009	0.565298	0.566198	2.2725	0.9704	57.1379	0.858073
12-month	ALS010	0.579101	0.584364	2.366	1.0513	60.6029	0.902335
12-month	ALS011	0.576489	0.590193	2.4685	0.7265	54.7956	0.880331
Control
Initial	CON001	0.583879	0.61615	2.658	0.4751	68.0566	0.949562
Initial	CON002	0.586722	0.601721	2.6145	1.0894	73.478	1.08247
Initial	CON003	0.552891	0.576928	2.425	0.8753	53.9319	1.17648
Initial	CON004	0.569903	0.57516	2.634	0.8336	78.7925	0.974458
Initial	CON005	0.572051	0.584236	2.607	0.8016	70.1748	0.874205
Initial	CON006	0.581639	0.609685	2.492	0.846	68.6185	1.12171
Initial	CON007	0.570795	0.60599	2.415	0.8471	64.8685	0.961735
Initial	CON008	0.562507	0.581359	2.639	0.8615	63.3855	1.13564
Initial	CON009	0.617629	0.631981	2.7205	0.8173	78.3537	1.13051
Initial	CON010	0.598105	0.623015	2.7325	0.9135	73.931	1.27999
Initial	CON011	0.577682	0.602303	2.6445	1.0247	72.8841	1.0886
Initial	CON012	0.593653	0.615563	2.644	0.8336	65.8368	1.15215
Initial	CON013	0.582902	0.599069	2.5485	1.0377	62.1168	1.06366
12-month	CON001	0.577647	0.60405	2.5455	0.871	65.6931	0.906281
12-month	CON002	0.579437	0.593867	2.5445	0.8435	74.725	1.02732
12-month	CON003	0.561424	0.582802	2.5015	0.7589	71.422	1.15799
12-month	CON004	0.577758	0.580634	2.5505	1.0244	75.4181	0.906391
12-month	CON005	0.583238	0.598582	2.668	0.7759	62.4248	0.893109
12-month	CON006	0.580516	0.610446	2.4845	0.8251	67.7858	1.12011
12-month	CON007	0.561632	0.590942	2.384	0.8355	66.7003	0.900218
12-month	CON008	0.572001	0.591598	2.6065	0.8967	66.6632	1.13686
12-month	CON009	0.616546	0.628333	2.624	0.7076	77.7806	1.12148
12-month	CON010	0.595593	0.616936	2.737	0.8922	54.883	1.27279
12-month	CON011	0.582385	0.611618	2.58	0.9738	69.1772	1.08257
12-month	CON012	0.588779	0.609809	2.6725	0.8962	59.5897	1.17268
12-month	CON013	0.588563	0.603382	2.5585	0.8032	63.4374	1.06513
